# Supplementary material for: Up-regulated LINC01234 promotes non-small-cell lung cancer cell metastasis by activating VAV3 and repressing BTG2 expression
Source: J Hematol Oncol. 2020 Jan 20;13:7. doi: 10.1186/s13045-019-0842-2 (PMC6972004; doi:10.1186/s13045-019-0842-2)
Supplement: Supplementary file 1 — Additional file 1: Figure S1. (A) Metastases to other organs (Kidney, liver, spleen, and intestines). (B) Distribution of LINC01234 in NSCLC tumor tissues. Table S1. Primer, siRNA and shRNA sequences, antibodies. Table S2. Correlation between LINC01234 expression and clinicopathological characteristics of NSCLC patients (n = 45). Table S3. Univariate and multivariate analysis of clinicopathological factors for over-survival in NSCLC patients (n = 45). [file 13045_2019_842_MOESM1_ESM.zip › Table S1.xlsx]

## Sheet: Primers sequence
LINC01234 F	CAGGGTACCCCAAGCAAGTC
LINC01234 R	GGGGTGAGAAGAGACAAGCG
GPRC5A	ATGGCTACAACAGTCCCTGAT
GPRC5A	CCACCGTTTCTAGGACGATGC
RHOB F	CTGCTGATCGTGTTCAGTAAGG
RHOB R	TCAATGTCGGCCACATAGTTC
EGR1 F	GGTCAGTGGCCTAGTGAGC
EGR1 R	GTGCCGCTGAGTAAATGGGA
BTG2 F	ACGGGAAGGGAACCGACAT
BTG2 R	CAGTGGTGTTTGTAGTGCTCTG
ATF3 F	CCTCTGCGCTGGAATCAGTC
ATF3 R	TTCTTTCTCGTCGCCTCTTTTT
KLF2 F	AGAGGGTCTCCCTCGATGAC
KLF2 R	TCTCACAAGGCATCACAAGC
p21 F	AAGTCAGTTCCTTGTGGAGCC
p21 R	GGTTCTGACGGACATCCCCA
p57 F	CGAGACAGGCGAACCCGA
p57 R	TCTGCGTGTGCGAGGGAC
RRM2 F	GTGGAGCGATTTAGCCAAGAA
RRM2 R	CACAAGGCATCGTTTCAATGG
CBFB F	CCGCGAGTGCGAGATTAAGTA
CBFB R	GTTCTGGAAGCGTGTCTGG
SGPP1 F	CCATTTGTGGACCTGATTGACA
SGPP1 R	ACTTCCTAGTATCTCGGCTGTG
NUP153 F	CCTTAAAACCAGTCAGCTTGGA
NUP153 R	GCACTGAGTTGCTTAGCTTTCAT
VAV3 F	AGAGAAACGGACCAATGGACT
VAV3 R	GGTGGTGTTCCAGAATAGTTCC
E2F8 F	AAGTACGCCGAGCAGATTATG
E2F8 R	ATGTCTGGGTGTCCATTTGGG
NEK7 F	CCACTGGGGTGGTAAAACTTG
NEK7 R	AAGGACTTTGTAATGCAGCCAT
CDCA3 F	AAGAGCGTCCCAGTCACAC
CDCA3 R	CCAGCACTAGGTGAACGGG
DLGAP5 F	AAGCCTCGTTGAGTGGAAGG
DLGAP5 R	AAGCAGGAACCCTCACAACC
BTG2 P1 F	CCTACCCCTACCCACCAGAA
BTG2 P1 R	TTTACCGCTTTGCCTCGTCT
BTG2 P2 F	GGCAGTGAGAAGAGTGACCC
BTG2 P2 R	CCCTCCCCCATTCGTCTACT
GAPDH F	AGAAGGCTGGGGCTCATTTG
GAPDH R	AGGGGCCATCCACAGTCTTC
U6 F	CTCGCTTCGGCAGCACA
U6 R	AACGCTTCACGAATTTGCGT
EZH2 F	AATCAGAGTACATGCGACTGAGA
EZH2 R	GCTGTATCCTTCGCTGTTTCC
LSD1 F	TGACCGGATGACTTCTCAAGA
LSD1 R	GTTGGAGAGTAGCCTCAAATGTC

## Sheet: si or sh-RNA sequence
LINC01234 1#	GGCAUUAAGCCAGAUUGAGUCUUAA
	UUAAGACUCAAUCUGGCUUAAUGCC
LINC01234 2#	CCUCGGUCUCAGUUUCUCCAUUUAU
	AUAAAUGGAGAAACUGAGACCGAGG
LINC01234 3#	AGUUGAACCAAUCACUGUGCAUUUG
	CAAAUGCACAGUGAUUGGUUCAACU
si-EZH2	GAGGUUCAGACGAGCUGAUUU
	AUCAGCUCGUCUGAACCUCTT
si-LSD1	CAUUUGAGGCUACUCUCCATT
	UGGAGAGUAGCCUCAAAUGTT
si-BTG2	GCUGCAUUCGCAUCAACCATT
	UGGUUGAUGCGAAUGCAGCTT

## Sheet: Antibodys
Antibody	Company
GAPDH	Proteintech
E-cadherin	Cell Signaling Technology
N-cadherin	Cell Signaling Technology
Vimentin	Cell Signaling Technology
EZH2	Millipore
SUZ12	Millipore
LSD1	Millipore
AGO2	Millipore
DNMT1	Novus
HuR	Thermo fisher
VAV3	Millipore
BTG2	Absin
